# Supplementary material for: Detailed investigation of B cell populations following vaccination and infection with severe acute respiratory syndrome coronavirus-2 during pregnancy
Source: Front Immunol. 2026 Jun 16;17:1849532. doi: 10.3389/fimmu.2026.1849532 (PMC13314414; doi:10.3389/fimmu.2026.1849532)
Supplement: Supplementary Table 1 — The following is a list of the utilized antibodies in the present study, including the relevant order numbers and the respective companies. [file Table1.xlsx]

## Sheet: Suppl Table 1
	Antigen	Dye	Order number	Company
	CD45	eFluor506	69-0459-42	Thermo Fisher
	FVD	eFluor780	65-0865-14	Thermo Fisher
	CD19	SuperBright 600	63-0199-42	Thermo Fisher
	IgD	SuperBright 436	62-9868-42	Thermo Fisher
	CD24	APC	17-0247-42	Thermo Fisher
	CD38	PE-Cy7	25-0388-42	Thermo Fisher
	CD27	PE	12-0279-42	Thermo Fisher
	CD5	FITC	11-0059-42	Thermo Fisher
	CD1d	PerCP-eFluor710	46-0016-42	Thermo Fisher
	CD80	FITC	11-0809-42	Thermo Fisher
	CD86	AlexaFluor 700	56-0869-42	Thermo Fisher
	PD-L1	APC	17-5983-42	Thermo Fisher
	PD1	PE-Cy5	15-2799-42	Thermo Fisher
	FasL	PE	12-9919-42	Thermo Fisher
	IFN-γ	APC	17-7319-82	Thermo Fisher
	TNF-α	PE	12-7349-82	Thermo Fisher
	IL-10	PerCP-eFluor 710	46-7108-42	Thermo Fisher
	IL-6	AlexaFluor 700	56-7069-42	Thermo Fisher
	IL-17A	PE-Cy7	25-7179-42	Thermo Fisher
	IgA (CD79a)	FITC	130-116-877	Miltenyi Biotec
	IgG	PerCP-Cy5.5	130-119-880	Miltenyi Biotec
	CD9	PerCP-eFluor 710	46-0098-42	Thermo Fisher
	CD40	AlexaFluor 700	56-0409-42	Thermo Fisher
	CD95	FITC	11-0959-42	Thermo Fisher
	CD138	SuperBright 436	62-1389-42	Thermo Fisher
	CXCR4	PE-Cy5	15-9999-42	Thermo Fisher
	CD40	PerCP-eFluor 710	46-0409-42	Thermo Fisher
	CD4	FITC	11-0049-42	Thermo Fisher
	Foxp3	APC	17-4776-42	Thermo Fisher
	ICOS	PE-Cy7	25-9948-42	Thermo Fisher
	CTLA-4	PE	12-1529-42	Thermo Fisher
	CD127	SuperBright 600	63-1278-42	Thermo Fisher
	CD25	SuperBright 436	62-0259-42	Thermo Fisher
