# Supplementary material for: Detailed investigation of B cell populations following vaccination and infection with severe acute respiratory syndrome coronavirus-2 during pregnancy
Source: Front Immunol. 2026 Jun 16;17:1849532. doi: 10.3389/fimmu.2026.1849532 (PMC13314414; doi:10.3389/fimmu.2026.1849532)
Supplement: Supplementary Table 2 — Spearman correlation analyses were conducted on maternal serum (A) and on IL-10+ B cells and IL-6-, IFN-γ-, and TNF-α-expressing B cells (B). [file Table2.xlsx]

## Sheet: Suppl Table 2
		APRIL vs.		IL-6 vs.			IL-10 vs.
	patient group	BAFF	sCD40L	BAFF	IFN-γ	TNF-α	IL-6	TNF-α	IFN-γ
	control
	Spearman r				0.6713	0.7622	0.8531		0.6868
	p				0.0202	0.0055	0.0008		0.0118
	vaccinated/ not infected
	Spearman r	0.3639		0.4955	0.5706	0.5404	0.8852	0.5318	0.5825
	p	0.0406		0.0039	0.0006	0.0014	<0.0001	0.0017	0.0005
	infected/ not vaccinated
	Spearman r	0.5463		0.5169	0.6573	0.6411	0.7833	0.6780	0.6221
	p	0.0085		0.0115	0.0007	0.0013	<0.0001	0.0005	0.0015
	infected/ vaccinated
	Spearman r		0.3909		0.4630	0.4884	0.6482	0.5477	0.7351
	p		0.0035		0.0004	0.0002	<0.0001	<0.0001	<0.0001
		IL-10+CD19+ vs.
	patient group	IL-6+CD19+	IFN-γ+CD19+	TNF-α+CD19+
	control
	Spearman r	-0.6409	0.7727	0.7727
	p	0.0290	0.0074	0.0074
	infected/ vaccinated
	Spearman r	-0.4782	0.3295	0.4407
	p	0.0002	0.0140	0.0008
