# Supplementary material for: Detailed investigation of B cell populations following vaccination and infection with severe acute respiratory syndrome coronavirus-2 during pregnancy
Source: Front Immunol. 2026 Jun 16;17:1849532. doi: 10.3389/fimmu.2026.1849532 (PMC13314414; doi:10.3389/fimmu.2026.1849532)
Supplement: Supplementary Table 3 — Shown are the mean and SD values of the percentages of total CD19+ B cells, CD38+CD27-IgD+CD19+ naïve B cells, CD27+CD38-CD19+ B memory cells, CD95+CD9+CD19+ memory B cells, FasL+CD19+ Killer B cells/Breg cells, B cells expressing CD40, CD80, CD86, PD-1 or PD-L1, IFN-γ+CD19+ and TNF-α+CD19+ B cells. Furthermore, the proportion of CD4+ T cells, ICOS+CD4+, CTLA-4+CD4+ T cells and CD25+Foxp3+CD4+ Treg cells were shown. [file Table3.xlsx]

## Sheet: Suppl Table 3
		Immune cell population	Control (N=13)	vaccinated /not infected (N=32)	infected/not vaccinated (N=23)	infected/ vaccinated (N=56)	acute infected/ not vaccinated (N=5)	acute infected/ vaccinated (N=10)	p
		B cell population (%)
		CD19+CD45+	14.5 ± 5.1	14.2 ± 4.4	13.5 ± 5.3	14.2 ± 4.0	11.1 ± 3.2	14.1 ± 2.7	0.5718
		CD38+CD27-IgD+CD19+	20.0 ± 24.1	30.8 ± 22.9	21.2 ± 20.7	26.7 ± 20.6	14.8 ± 10.5	27.1 ± 17.6	0.2022
		CD27+CD38-CD19+	2.5 ± 3.4	4.5 ± 4.5	1.6 ± 1.7	3.2 ± 3.6	1.1 ± 1.3	4.2 ± 4.2	0.0802
		CD95+CD9+CD19+	0.3 ± 0.4	0.8 ± 1.2	0.9 ± 1.7	1.1 ± 2.4	0.1 ± 0.2	1.0 ± 1.1	0.7833
		costimulation
		CD40+CD19+	38.7 ± 32.8	33.8 ± 26.4	43.9 ± 29.1	34.3 ± 29.7	56.4 ± 31.0	34.0 ± 31.0	0.3804
		CD80+CD19+	0.9 ± 1.6	5.1 ± 10.4	1.2 ± 1.9	4.2 ± 8.0	1.6 ± 1.6	4.2 ± 7.9	0.7810
		CD86+CD19+	2.5 ± 3.4	9.1 ± 14.4	3.7 ± 4.5	6.4 ± 9.5	3.0 ± 2.3	7.6 ± 9.3	0.3707
		FasL+CD19+	1.5 ± 1.7	5.9 ± 10.8	2.8 ± 5.5	5.4 ± 8.6	2.1 ± 2.0	8.3 ± 13.4	0.6295
		PD-L1+CD19+	0.2 ± 0.4	0.2 ± 0.4	0.4 ± 0.6	0.3 ± 0.6	0.4 ± 0.4	0.4 ± 0.7	0.9724
		PD1+CD19+	1.1 ± 0.9	6.1 ± 11.1	1.6 ± 2.1	5.1 ± 8.6	1.9 ± 1.9	5.5 ± 8.5	0.3795
		cytokines
		IFN-γ+CD19+	11.8 ± 15.5	11.9 ± 16.5	12.1 ± 13.7	10.7 ± 11.3	9.1 ± 6.0	8.5 ± 5.6	0.9759
		TNF-α+CD19+	8.9 ± 14.6	11.1 ± 15.7	13.7 ± 16.3	11.3 ± 12.3	16.8 ± 13.1	9.3 ± 13.4	0.3551
		T cell population (%)
		CD4+CD45+	48.6 ± 11.7	38.6 ± 18.2	45.5 ± 15.4	43.7 ± 18.4	53.8 ± 19.9	38.0 ± 17.9	0.2503
		ICOS+CD4+	1.6 ± 1.4	1.8 ± 1.8	1.2 ± 0.9	1.6 ± 1.3	2.5 ± 2.0	2.0 ± 3.0	0.7325
		CTLA-4+CD4+	1.6 ± 1.0	3.1 ± 2.8	2.0 ± 2.3	3.1 ± 3.2	1.6 ± 1.3	3.6 ± 3.3	0.2511
		CD25+Foxp3+CD4+	0.2 ± 0.2	0.8 ± 1.1	0.8 ± 1.3	0.8 ± 1.7	0.4 ± 0.2	0.5 ± 0.5	0.4675
