# Supplementary material for: Detailed investigation of B cell populations following vaccination and infection with severe acute respiratory syndrome coronavirus-2 during pregnancy
Source: Front Immunol. 2026 Jun 16;17:1849532. doi: 10.3389/fimmu.2026.1849532 (PMC13314414; doi:10.3389/fimmu.2026.1849532)
Supplement: Supplementary Table 4 — Shown are the mean and SD values of the percentages of total CD19+ B cells, CD38+CD27-IgD+CD19+ naïve B cells, CD1dhiCD5+CD19+ and CD24+CD27+CD19+ Breg cells, CD24+CD38+CD19+ transitional B cells/Breg cells, CD27+CD38+CD138+CXCR4+CD19+ short-living plasma cells, CD27+IgD+CD19+ unswitched memory B cells, CD38+CD27+IgD-CD19+ plasmablasts, CD138+CD19+ plasma cells, CD27+CD38-CD19+ B memory cells, CD95+CD9+CD19+ B memory cells and FasL+CD19+ Killer B cells/Breg cells and B cells expressing CD40, CD80, CD86, PD-1 or PD-L1, IFN-γ, IL-6, IL-17A, IL-10 and TNF-α. Friedman analysis revealed variations within the study groups in response to stimulation, and Kruskal-Wallis tests were used to identify differences between the individual groups, both untreated and following stimulation. [file Table4.xlsx]

## Sheet: Suppl Table 4
		Control (N=13)				vaccinated /not infected (N=32)				infected/not vaccinated (N=23)
	B cell population		CpG	CpG+CD40L	p (Friedman)	medium	CpG	CpG+CD40L	p (Friedman)	medium	CpG	CpG+CD40L	p (Friedman)
	CD19+CD45+	10.44 ± 9.16	12.51 ± 9.89	13.43 ± 10.80	<0.0001	12.19 ± 8.42	13.02 ± 8.74	14.20 ± 9.16	<0.0001	11.55 ± 6.11	12.37 ± 6.51	12.98 ± 6.69	0.0005
	CD38+CD27-IgD+CD19+	18.7 ± 19.2	19.8 ± 18.2	14.1 ± 19.9	0.1160	23.6 ± 20.5	24.1 ± 20.4	21.8 ± 20.2	0.4169	22.8 ± 23.8	19.5 ± 24.3	11.8 ± 11.7	0.0739
	CD1dhiCD5+CD19+	3.03 ± 4.36	2.79 ± 5.35	1.86 ± 2.90	0.1864	2.19 ± 3.90	2.60 ± 4.01	2.77 ± 4.18	0.4724	2.20 ± 4.95	1.68 ± 2.35	2.09 ± 3.72	0.1578
	CD24+CD27+CD19+	0.07 ± 0.11	0.06 ± 0.13	0.04 ± 0.09	0.1188	0.66 ± 1.33	0.55 ± 1.39	0.54 ± 1.89	0.0703	0.70 ± 1.72	0.42 ± 1.02	0.13 ± 0.29	0.5913
	CD24+CD38+CD19+	0.87 ± 2.88	0.66 ± 2.01	0.37 ± 1.36	0.0280	0.93 ± 1.46	0.86 ± 1.50	0.62 ± 1.51	0.0024	0.76 ± 1.44	0.57 ± 1.12	0.39 ± 0.73	0.2099
	CD27+CD38+CD138+CXCR4+CD19+	0.01 ± 0.03	0.02 ± 0.02	0.01 ± 0.01	0.4832	0.18 ± 0.56	0.12 ± 0.27	0.09 ± 0.15	0.8683	0.04 ± 0.07	0.01 ± 0.02	0.01 ± 0.03	0.4863
	CD27+IgD+CD19+	1.19 ± 2.50	0.44 ± 0.74	0.47 ± 1.02	0.0033	3.94 ± 4.81	2.56 ± 3.65	2.40 ± 3.85	0.0025	3.11 ± 4.27	3.09 ± 7.97	1.56 ± 2.84	0.1353
	CD38+CD27+IgD-CD19+	1.23 ± 2.35	0.61 ± 0.78	0.80 ± 2.51	0.1390	0.96 ± 1.12	0.61 ± 0.91	0.46 ± 0.69	0.1325	0.97 ± 2.12	0.73 ± 1.92	0.28 ± 0.64	0.0837
	CD138+CD19+	0.28 ± 0.35	0.38 ± 0.65	0.32 ± 0.39	0.5445	1.58 ± 3.66	1.57 ± 4.67	1.13 ± 2.44	0.1058	0.99 ± 1.88	0.60 ± 1.03	0.63 ± 1.04	0.9657
	CD27+CD38-CD19+	1.6 ± 1.3	1.3 ± 1.1	1.3 ± 1.3	0.6625	3.3 ± 7.0	5.4 ± 12.0	4.4 ± 11.5	0.2405	3.0 ± 5.6	3.6 ± 5.6	1.3 ± 1.3	0.5053
	IgA+IgG+CD19+	1.63 ± 2.56	0.70 ± 0.80	0.91 ± 2.49	0.0066	1.17 ± 1.49	0.81 ± 1.10	0.66 ± 0.90	0.1196	2.04 ± 3.44	1.39 ± 3.0	0.49 ± 1.01	0.1493
	CD95+CD9+CD19+	6.72 ± 7.96	6.98 ± 10.02	7.96 ± 11.77	0.7750	6.49 ± 12.75	4.98 ± 8.27	7.42 ± 11.39	0.2350	1.64 ± 2.81	1.69 ± 2.42	2.21 ± 3.94	0.5580
	costimulation
	CD40+CD19+	61.2 ± 40.5	62.2 ± 39.6	61.8 ± 39.5	0.9260	52.6 ± 35.0	51.08 ± 34.5	49.08 ± 35.9	0.2205	74.6 ± 34.0	73.6 ± 33.2	72.0 ± 35.4	0.9884
	CD80+CD19+	1.1 ± 1.3	0.6 ± 0.6	1.1 ± 1.8	0.5970	5.0 ± 7.6	4.5 ± 8.8	3.9 ± 8.1	0.0197	2.3 ± 3.3	2.0 ± 4.1	1.8 ± 3.2	0.1337
	CD86+CD19+	2.9 ± 3.2	2.8 ± 2.9	2.5 ± 2.5	0.5004	7.8 ± 10.4	7.3 ± 11.1	6.6 ± 11.2	0.4053	5.0 ± 10.8	4.0 ± 9.2	3.6 ± 6.8	0.8079
	FasL+CD19+	1.3 ± 0.9	0.7 ± 0.8	1.0 ± 1.0	0.0231	5.6 ± 9.1	5.1 ± 9.9	4.5 ± 9.3	0.0494	2.7 ± 4.9	2.6 ± 5.1	1.6 ± 3.5	0.5134
	PD1+CD19+	1.5 ± 1.2	1.1 ± 1.1	1.3 ± 1.5	0.2116	4.7 ± 7.5	4.0 ± 6.3	3.7 ± 5.1	0.3382	2.8 ± 4.7	2.5 ± 4.8	2.1 ± 4.1	0.6977
	PD-L1+CD19+	0.2 ± 0.3	0.2 ± 0.3	0.1 ± 0.2	0.6790	0.3 ± 0.7	0.2 ± 0.4	0.3 ± 0.6	0.7811	0.5 ± 0.9	0.5 ± 1.0	0.5 ± 0.7	0.4813
	cytokines
	IFN-γ+CD19+	1.97 ± 4.37	1.98 ± 3.71	2.92 ± 6.67	0.5836	3.82 ± 6.12	3.73 ± 6.57	2.71 ± 4.65	0.9105	5.71 ± 8.67	5.32 ± 8.95	4.73 ± 8.02	0.1103
	IL-6+CD19+	0.55 ± 0.55	0.22 ± 0.24	0.24 ± 0.31	0.0079	3.20 ± 6.11	2.98 ± 5.68	1.92 ± 4.82	0.0348	1.13 ± 2.93	0.98 ± 2.08	1.11 ± 2.28	0.6918
	IL-17A+CD19+	1.47 ± 1.15	1.03 ± 1.36	0.79 ± 0.44	0.0581	5.18 ± 8.30	4.80 ± 8.11	3.42 ± 6.74	0.5900	3.52 ± 4.94	2.71 ± 3.25	2.50 ± 2.95	0.2725
	IL-10+CD19+	9.30 ± 18.67	10.89 ± 18.92	11.68 ± 15.79	0.0478	5.50 ± 8.18	6.54 ± 9.25	6.40 ± 8.52	0.0912	11.97 ± 17.76	13.33 ± 18.16	11.60 ± 14.57	0.4139
	TNF-α+CD19+	6.87 ± 14.16	7.77 ± 12.93	7.55 ± 11.49	0.9260	7.08 ± 8.56	6.91 ± 9.19	5.83 ± 7.88	0.6384	9.78 ± 10.12	9.34 ± 12.48	7.94 ± 10.91	0.8669
		infected/ vaccinated (N=56)				Acute infected/ not vaccinated (N=5)				acute infected/ vaccinated (N=10)				p (Kruskal-Wallis test; between all groups)
	B cell population	medium	CpG	CpG+CD40L	p (Friedman)	medium	CpG	CpG+CD40L	p (Friedman)	medium	CpG	CpG+CD40L	p (Friedman)	medium	CpG	CpG+CD40L
	CD19+CD45+	12.58 ± 7.56	13.18 ± 7.23	14.90 ± 8.08	<0.0001	11.6 ± 5.46	14.57 ± 8.69	17.0 ± 7.92	0.0093	12.9 ± 8.34	14.06 ± 8.11	16.36 ± 10.01	<0.0001	0.0047	0.1281	0.0022
	CD38+CD27-IgD+CD19+	27.0 ± 24.5	28.2 ± 24.6	24.7 ± 22.3	0.1537	15.5 ± 11.7	15.3 ± 7.88	21.1 ± 17.9	0.3673	26.5 ± 23.4	33.5 ± 30.0	32.8 ± 30.1	>0.9999	0.8341	0.4872	0.1218
	CD1dhiCD5+CD19+	1.99 ± 2.56	2.02 ± 2.70	2.55 ± 3.50	0.5714	0.90 ± 1.24	0.32 ± 0.52	0.30 ± 0.61	0.2778	1.83 ± 2.39	1.23 ± 2.15	0.89 ± 1.01	0.6192	0.3511	0.3908	0.3908
	CD24+CD27+CD19+	0.78 ± 1.44	0.58 ± 1.24	0.71 ± 1.51	0.0201	0.25 ± 0.53	0.01 ± 0.03	0.06 ± 0.14	>0.9999	0.76 ± 1.05	0.47 ± 1.07	0.66 ± 1.31	0.4320	0.3136	0.4887	0.5946
	CD24+CD38+CD19+	0.99 ± 1.53	0.96 ± 1.91	0.97 ± 2.12	0.0558	0.44 ± 0.94	0.46 ± 0.75	0.24 ± 0.39	0.8391	1.17 ± 1.96	1.15 ± 1.91	1.07 ± 1.73	0.6271	0.3305	0.5056	0.4537
	CD27+CD38+CD138+CXCR4+CD19+	0.17 ± 0.42	0.10 ± 0.25	0.14 ± 0.32	0.1101	0.04 ± 0.09	0.06 ± 0.14	0.04 ± 0.09	>0.9999	0.13 ± 0.24	0.14 ± 0.24	0.35 ± 0.69	0.5944	0.0203	0.0479	0.0141
	CD27+IgD+CD19+	4.01 ± 5.70	3.04 ± 4.68	3.32 ± 5.04	0.3558	1.75 ± 2.19	1.99 ± 2.69	1.15 ± 1.64	0.5278	1.80 ± 1.29	2.11 ± 2.04	2.18 ± 2.76	>0.9999	0.3515	0.0790	0.0192
	CD38+CD27+IgD-CD19+	0.84 ± 1.12	0.76 ± 1.44	0.65 ± 0.97	0.1326	0.63 ± 0.85	0.09 ± 0.17	0.02 ± 0.03	0.0741	0.81 ± 1.20	0.70 ± 0.97	0.34 ± 0.70	0.6991	0.9606	0.3738	0.3147
	CD138+CD19+	1.82 ± 2.90	1.10 ± 1.53	1.29 ± 2.18	0.8172	1.37 ± 1.75	1.42 ± 1.74	1.18 ± 1.36	0.5216	0.84 ± 1.30	1.17 ± 1.52	1.17 ± 1.98	0.6543	0.3340	0.0753	0.5180
	CD27+CD38-CD19+	2.7 ± 4.8	2.3 ± 4.1	2.4 ± 3.3	0.2322	0.8 ± 1.2	0.8 ± 0.7	2.4 ± 4.1	0.7778	2.5 ± 2.9	1.4 ± 1.9	2.0 ± 1.9	0.2619	0.9078	0.2669	0.4657
	IgA+IgG+CD19+	1.33 ± 2.34	1.42 ± 2.69	1.14 ± 1.65	0.1436	0.78 ± 1.51	0.76 ± 1.10	0.38 ± 0.51	0.3951	0.91 ± 0.80	0.81 ± 1.39	1.47 ± 2.31	0.3646	0.9040	0.9156	0.6599
	CD95+CD9+CD19+	4.34 ± 6.32	5.24 ± 7.98	6.29 ± 8.82	0.1427	0.66 ± 1.23	0.48 ± 0.92	1.24 ± 2.19	0.6667	6.90 ± 4.08	7.63 ± 5.60	8.49 ± 8.24	0.8740	0.0035	0.0263	0.0515
	costimulation
	CD40+CD19+	63.2 ± 34.1	60.5 ± 34.2	58.6 ± 34.7	0.5924	83.3 ± 34.3	81.9 ± 34.3	81.9 ± 34.2	0.6914	46.8 ± 33.3	47.1 ± 36.1	48.3 ± 36.1	0.5690	0.0202	0.0515	0.0651
	CD80+CD19+	3.4 ± 5.1	3.5 ± 5.7	3.2 ± 4.3	0.7143	5.2 ± 7.0	3.0 ± 4.1	2.4 ± 4.8	0.6914	2.2 ± 2.3	2.0 ± 1.5	1.9 ± 2.2	0.6539	0.3995	0.1808	0.1174
	CD86+CD19+	9.2 ± 12.5	8.4 ± 12.1	6.7 ± 9.1	0.2809	3.5 ± 5.4	3.5 ± 6.0	3.3 ± 6.8	0.6528	8.5 ± 8.3	9.7 ± 12.5	9.7 ± 14.7	0.4841	0.0061	0.0022	0.0046
	FasL+CD19+	4.5 ± 6.8	4.2 ± 7.4	4.2 ± 6.9	0.6992	1.0 ± 1.5	0.4 ± 0.6	0.1 ± 0.1	0.2222	2.7 ± 2.1	2.1 ± 1.6	2.0 ± 2.3	0.2744	0.0486	0.0381	0.0031
	PD1+CD19+	3.7 ± 4.4	3.4 ± 5.1	2.9 ± 3.8	0.4259	2.3 ± 3.0	2.4 ± 3.9	1.5 ± 3.1	0.0694	2.3 ± 1.5	2.2 ± 1.9	1.2 ± 1.0	0.4097	0.2469	0.1051	0.0246
	PD-L1+CD19+	0.4 ± 0.7	0.3 ± 0.6	0.3 ± 0.5	0.8290	0.8 ± 1.0	0.6 ± 0.8	0.4 ± 0.8	0.3148	0.4 ± 0.8	0.7 ± 1.9	0.3 ± 0.6	0.3889	0.8494	0.5595	0.3132
	cytokines
	IFN-γ+CD19+	4.06 ± 6.50	3.02 ± 4.65	3.28 ± 5.10	0.0420	0.66 ± 0.50	0.99 ± 0.84	2.17 ± 1.82	0.0093	6.20 ± 4.69	5.35 ± 4.69	4.67 ± 4.07	0.4526	0.0718	0.1208	0.3462
	IL-6+CD19+	2.99 ± 6.26	2.01 ± 4.86	2.15 ± 3.70	0.0037	1.69 ± 1.93	0.66 ± 0.65	0.50 ± 0.77	0.9537	4.73 ± 6.68	3.35 ± 5.23	2.75 ± 3.60	0.0667	0.0246	0.2759	0.2947
	IL-17A+CD19+	4.91 ± 7.67	3.56 ± 6.34	3.56 ± 5.80	0.0008	3.05 ± 3.46	1.21 ± 1.07	1.15 ± 1.40	0.0934	6.58 ± 8.45	5.05 ± 6.99	5.55 ± 7.54	0.3533	0.8126	0.5322	0.5177
	IL-10+CD19+	7.44 ± 9.18	7.61 ± 10.24	7.55 ± 9.62	0.7673	11.79 ± 10.74	8.74 ± 6.56	10.98 ± 9.17	0.6192	7.98 ± 12.34	8.99 ± 14.50	9.80 ± 14.06	0.4857	0.1754	0.5560	0.2687
	TNF-α+CD19+	7.30 ± 9.30	6.38 ± 8.43	7.29 ± 8.87	0.2231	6.55 ± 4.19	4.11 ± 4.24	4.90 ± 3.91	0.0394	7.27 ± 8.00	5.54 ± 6.45	5.90 ± 7.60	0.1540	0.5935	0.9134	0.9612
