# Supplementary material for: Detailed investigation of B cell populations following vaccination and infection with severe acute respiratory syndrome coronavirus-2 during pregnancy
Source: Front Immunol. 2026 Jun 16;17:1849532. doi: 10.3389/fimmu.2026.1849532 (PMC13314414; doi:10.3389/fimmu.2026.1849532)
Supplement: Supplementary Table 5 — (A) The results of the Mann-Whitney tests are presented here, showing the percentages of total CD38+CD27-IgD+CD19+ naïve B cells, CD27+CD38+CD138+CXCR4+CD19+ short-living plasma cells, CD95+CD9+CD19+ memory B cells and FasL+CD19+ Killer B cells/Breg cells and B cells expressing CD40, CD86, PD-1, IL-6 or TNF-α. These results are shown between vaccinated/not infected vs. infected/not vaccinated, both untreated and following stimulation. (B) The results of the Kruskal-Wallis tests are displayed, showing the percentages of total CD38+CD27-IgD+CD19+ naïve B cells, CD27+CD38+CD138+CXCR4+CD19+ short-living plasma cells, CD95+CD9+CD19+ memory B cells and FasL+CD19+ Killer B cells/Breg cells and B cells expressing CD40, CD86, PD-1, IL-6 or TNF-α. These results are shown between vaccinated/not infected vs. infected/not vaccinated vs. infected/vaccinated, both untreated and following stimulation. [file Table5.xlsx]

## Sheet: Suppl table 5
A						B
		vaccinated /not infected vs infected/not vaccinated						vaccinated /not infected vs infected/not vaccinated vs infected/ vaccinated
		p						p
	B cell population	medium	CpG	CpG+CD40L			B cell population	medium	CpG	CpG+CD40L
	CD38+CD27-IgD+CD19+	0.5365	0.3919	0.0314			CD38+CD27-IgD+CD19+	0.6796	0.1996	0.0495
	CD27+CD38+CD138+CXCR4+CD19+	0.0742	0.0113	0.0147			CD27+CD38+CD138+CXCR4+CD19+	0.0573	0.0208	0.0194
	CD95+CD9+CD19+	0.0064	0.0407	0.0305			CD95+CD9+CD19+	0.0290	0.1298	0.0788
	costimulation						costimulation
	CD40+CD19+	0.0100	0.0144	0.0148			CD40+CD19+	0.0305	0.0412	0.0382
	CD86+CD19+	0.0036	0.0002	0.0019			CD86+CD19+	0.0043	0.0005	0.0043
	FasL+CD19+	0.0397	0.0480	0.0055			FasL+CD19+	0.0603	0.1134	0.0088
	PD1+CD19+	0.0742	0.0185	0.0089			PD1+CD19+	0.0936	0.0378	0.0247
	cytokines						cytokines
	IL-6+CD19+	0.0120	0.0566	0.5375			IL-6+CD19+	0.0025	0.2170	0.2538
	IL-10+CD19+	0.0262	0.0905	0.0400			IL-10+CD19+	0.0609	0.1992	0.1047
